# Supplementary material for: Medical Radiation Safety and COVID-19 Knowledge and Awareness among UAE Residents: A Cross-Sectional Study
Source: Healthcare (Basel). 2022 Jun 23;10(7):1174. doi: 10.3390/healthcare10071174 (PMC9317987; doi:10.3390/healthcare10071174)
Supplement: Supplementary file 1 [file healthcare-10-01174-s001.zip]

Archive with 1 entries (1 files):
- healthcare-1760918-supplementary.pdf
